# Supplementary material for: Mucins as Precision Biomarkers in Glioma: Emerging Evidence for Their Potential in Biospecimen Analysis and Outcome Prediction
Source: Biomedicines. 2024 Dec 11;12(12):2806. doi: 10.3390/biomedicines12122806 (PMC11673638; doi:10.3390/biomedicines12122806)
Supplement: Supplementary file 1 [file biomedicines-12-02806-s001.zip]

Archive with 1 entries (1 files):
- biomedicines-3326764-supplementary.xls
