# Supplementary material for: Mucins as Precision Biomarkers in Glioma: Emerging Evidence for Their Potential in Biospecimen Analysis and Outcome Prediction
Source: Biomedicines. 2024 Dec 11;12(12):2806. doi: 10.3390/biomedicines12122806 (PMC11673638; doi:10.3390/biomedicines12122806)
Supplement: Supplementary file 1 [file biomedicines-12-02806-s001.zip › biomedicines-3326764-supplementary.xls]

## Sheet: Table S1
#node1	node2	node1_string_id	node2_string_id	neighborhood_on_chromosome	gene_fusion	phylogenetic_cooccurrence	homology	coexpression	experimentally_determined_interaction	database_annotated	automated_textmining	combined_score
EGFR	MUC1	9606.ENSP00000275493	9606.ENSP00000484824	0	0	0	0	0.074	0.835	0	0.994	0.999
MUC1	EGFR	9606.ENSP00000484824	9606.ENSP00000275493	0	0	0	0	0.074	0.835	0	0.994	0.999
MUC1	MUC4	9606.ENSP00000484824	9606.ENSP00000417498	0	0	0	0	0.131	0.098	0.5	0.979	0.99
MUC4	MUC1	9606.ENSP00000417498	9606.ENSP00000484824	0	0	0	0	0.131	0.098	0.5	0.979	0.99
MUC1	MUC15	9606.ENSP00000484824	9606.ENSP00000431983	0	0	0	0	0.129	0	0.5	0.937	0.97
MUC15	MUC1	9606.ENSP00000431983	9606.ENSP00000484824	0	0	0	0	0.129	0	0.5	0.937	0.97
MUC16	MUC4	9606.ENSP00000381008	9606.ENSP00000417498	0	0	0	0	0.142	0.091	0.5	0.93	0.969
MUC4	MUC16	9606.ENSP00000417498	9606.ENSP00000381008	0	0	0	0	0.142	0.091	0.5	0.93	0.969
MUC1	MUC16	9606.ENSP00000484824	9606.ENSP00000381008	0	0	0	0	0.088	0.095	0.5	0.897	0.951
MUC16	MUC1	9606.ENSP00000381008	9606.ENSP00000484824	0	0	0	0	0.088	0.095	0.5	0.897	0.951
IDH1	MGMT	9606.ENSP00000390265	9606.ENSP00000302111	0.1	0	0	0	0	0	0	0.929	0.934
MGMT	IDH1	9606.ENSP00000302111	9606.ENSP00000390265	0.1	0	0	0	0	0	0	0.929	0.934
MUC15	MUC17	9606.ENSP00000431983	9606.ENSP00000302716	0	0	0	0	0	0	0.5	0.87	0.932
MUC17	MUC15	9606.ENSP00000302716	9606.ENSP00000431983	0	0	0	0	0	0	0.5	0.87	0.932
MUC16	MUC17	9606.ENSP00000381008	9606.ENSP00000302716	0	0	0	0	0	0.091	0.5	0.854	0.927
MUC17	MUC16	9606.ENSP00000302716	9606.ENSP00000381008	0	0	0	0	0	0.091	0.5	0.854	0.927
MUC15	MUC4	9606.ENSP00000431983	9606.ENSP00000417498	0	0	0	0	0.049	0	0.5	0.846	0.92
MUC4	MUC15	9606.ENSP00000417498	9606.ENSP00000431983	0	0	0	0	0.049	0	0.5	0.846	0.92
MUC15	MUC16	9606.ENSP00000431983	9606.ENSP00000381008	0	0	0	0	0.074	0	0.5	0.813	0.905
MUC16	MUC15	9606.ENSP00000381008	9606.ENSP00000431983	0	0	0	0	0.074	0	0.5	0.813	0.905
MUC1	MUC17	9606.ENSP00000484824	9606.ENSP00000302716	0	0	0	0	0.064	0.098	0.5	0.783	0.896
MUC17	MUC1	9606.ENSP00000302716	9606.ENSP00000484824	0	0	0	0	0.064	0.098	0.5	0.783	0.896
MUC15	MUC21	9606.ENSP00000431983	9606.ENSP00000365473	0	0	0	0	0	0	0.5	0.792	0.891
MUC21	MUC15	9606.ENSP00000365473	9606.ENSP00000431983	0	0	0	0	0	0	0.5	0.792	0.891
MUC21	MUC4	9606.ENSP00000365473	9606.ENSP00000417498	0	0	0	0	0	0	0.5	0.781	0.885
MUC4	MUC21	9606.ENSP00000417498	9606.ENSP00000365473	0	0	0	0	0	0	0.5	0.781	0.885
MUC15	MUC19	9606.ENSP00000431983	9606.ENSP00000495398	0	0	0	0	0	0	0.5	0.769	0.879
MUC19	MUC15	9606.ENSP00000495398	9606.ENSP00000431983	0	0	0	0	0	0	0.5	0.769	0.879
EGFR	MUC4	9606.ENSP00000275493	9606.ENSP00000417498	0	0	0	0	0	0.257	0	0.839	0.875
MUC4	EGFR	9606.ENSP00000417498	9606.ENSP00000275493	0	0	0	0	0	0.257	0	0.839	0.875
MUC17	MUC19	9606.ENSP00000302716	9606.ENSP00000495398	0	0	0	0	0.055	0.132	0.5	0.727	0.873
MUC19	MUC17	9606.ENSP00000495398	9606.ENSP00000302716	0	0	0	0	0.055	0.132	0.5	0.727	0.873
MUC17	MUC21	9606.ENSP00000302716	9606.ENSP00000365473	0	0	0	0	0	0	0.5	0.72	0.854
MUC19	MUC21	9606.ENSP00000495398	9606.ENSP00000365473	0	0	0	0	0	0	0.5	0.72	0.854
MUC21	MUC17	9606.ENSP00000365473	9606.ENSP00000302716	0	0	0	0	0	0	0.5	0.72	0.854
MUC21	MUC19	9606.ENSP00000365473	9606.ENSP00000495398	0	0	0	0	0	0	0.5	0.72	0.854
MUC19	MUC4	9606.ENSP00000495398	9606.ENSP00000417498	0	0	0	0	0	0	0.5	0.696	0.841
MUC4	MUC19	9606.ENSP00000417498	9606.ENSP00000495398	0	0	0	0	0	0	0.5	0.696	0.841
MUC16	MUC19	9606.ENSP00000381008	9606.ENSP00000495398	0	0	0	0	0	0.091	0.5	0.669	0.836
MUC19	MUC16	9606.ENSP00000495398	9606.ENSP00000381008	0	0	0	0	0	0.091	0.5	0.669	0.836
MUC16	MUC21	9606.ENSP00000381008	9606.ENSP00000365473	0	0	0	0	0	0.091	0.5	0.664	0.833
MUC21	MUC16	9606.ENSP00000365473	9606.ENSP00000381008	0	0	0	0	0	0.091	0.5	0.664	0.833
MUC17	MUC4	9606.ENSP00000302716	9606.ENSP00000417498	0	0	0	0.546	0.085	0.132	0.5	0.626	0.831
MUC4	MUC17	9606.ENSP00000417498	9606.ENSP00000302716	0	0	0	0.546	0.085	0.132	0.5	0.626	0.831
EGFR	MGMT	9606.ENSP00000275493	9606.ENSP00000302111	0	0	0	0	0	0	0	0.821	0.821
MGMT	EGFR	9606.ENSP00000302111	9606.ENSP00000275493	0	0	0	0	0	0	0	0.821	0.821
MUC1	MUC21	9606.ENSP00000484824	9606.ENSP00000365473	0	0	0	0	0.064	0.098	0.5	0.622	0.819
MUC21	MUC1	9606.ENSP00000365473	9606.ENSP00000484824	0	0	0	0	0.064	0.098	0.5	0.622	0.819
MUC1	MUC19	9606.ENSP00000484824	9606.ENSP00000495398	0	0	0	0	0.064	0.098	0.5	0.582	0.799
MUC19	MUC1	9606.ENSP00000495398	9606.ENSP00000484824	0	0	0	0	0.064	0.098	0.5	0.582	0.799
EGFR	IDH1	9606.ENSP00000275493	9606.ENSP00000390265	0	0	0	0	0.042	0	0	0.795	0.795
IDH1	EGFR	9606.ENSP00000390265	9606.ENSP00000275493	0	0	0	0	0.042	0	0	0.795	0.795
EGFR	MUC16	9606.ENSP00000275493	9606.ENSP00000381008	0	0	0	0	0.062	0.1	0	0.669	0.696
MUC16	EGFR	9606.ENSP00000381008	9606.ENSP00000275493	0	0	0	0	0.062	0.1	0	0.669	0.696
MCAM	MUC1	9606.ENSP00000264036	9606.ENSP00000484824	0	0	0	0	0.093	0.093	0	0.547	0.594
MUC1	MCAM	9606.ENSP00000484824	9606.ENSP00000264036	0	0	0	0	0.093	0.093	0	0.547	0.594
MCAM	MUC15	9606.ENSP00000264036	9606.ENSP00000431983	0	0	0	0	0	0	0	0.584	0.584
MUC15	MCAM	9606.ENSP00000431983	9606.ENSP00000264036	0	0	0	0	0	0	0	0.584	0.584
EGFR	MUC17	9606.ENSP00000275493	9606.ENSP00000302716	0	0	0	0	0	0.097	0	0.536	0.563
MUC17	EGFR	9606.ENSP00000302716	9606.ENSP00000275493	0	0	0	0	0	0.097	0	0.536	0.563
MCAM	MUC16	9606.ENSP00000264036	9606.ENSP00000381008	0	0	0	0	0	0.091	0	0.52	0.545
MUC16	MCAM	9606.ENSP00000381008	9606.ENSP00000264036	0	0	0	0	0	0.091	0	0.52	0.545
MCAM	MUC4	9606.ENSP00000264036	9606.ENSP00000417498	0	0	0	0	0	0.107	0	0.497	0.531
MUC4	MCAM	9606.ENSP00000417498	9606.ENSP00000264036	0	0	0	0	0	0.107	0	0.497	0.531
MCAM	MUC17	9606.ENSP00000264036	9606.ENSP00000302716	0	0	0	0	0	0.107	0	0.493	0.527
MUC17	MCAM	9606.ENSP00000302716	9606.ENSP00000264036	0	0	0	0	0	0.107	0	0.493	0.527
MCAM	MUC19	9606.ENSP00000264036	9606.ENSP00000495398	0	0	0	0	0	0.107	0	0.379	0.421
MUC19	MCAM	9606.ENSP00000495398	9606.ENSP00000264036	0	0	0	0	0	0.107	0	0.379	0.421

## Sheet: Table S2
	MUC1	MUC4	MUC15	MUC16	MUC17	MUC18	MUC19	MUC21
Results found	12	1	3	7	2	5	1	1
Sum of the Times Cited	258	6	26	77	14	132	0	2
Average Citations per Item	21.5	6	8.67	11	7	26.4	0	1
h-index	10	1	3	3	2	4	0	0
